# Supplementary material for: Optical characterization of epidermal cells and their relationship to DNA recovery from touch samples
Source: F1000Res. 2015 Nov 26;4:1360. [Version 1] doi: 10.12688/f1000research.7385.1 (PMC4732551; doi:10.12688/f1000research.7385.1)
Supplement: Supplementary file 3 [file f1000research-4-7959-s0002.tgz › 720d897e-20ff-4a89-b248-53aa3ce47547.xlsx]

## Sheet: Sheet1
Sample	Pre-Treatment	Number of Cells	Extracellular DNA (ng)	DNA in Cell Pellet (ng)
D11	none	n/a	0.607	ND
	none	n/a	1.191	0.068
	none	19827.7	0.603	ND
	none	74750	0.842	ND
	none	n/a	2.023	ND
	washed hands	13372	ND	0.04216
	washed hands	78368	ND	ND
	washed hands	46243	ND	ND
E14	none	n/a	2.296	0.037
	none	16383.9	1.134	0.22
	none	8871.29	0.504	ND
	none	n/a	ND	ND
	washed hands	20514	ND	0.049245
	washed hands	25745	ND	ND
E15	none	n/a	2.162	0.284
	none	n/a	0.567	ND
	none	8262.87	4.646	ND
	none	15844	0.94	ND
	none	n/a	2.842	ND
	washed hands	8772	ND	ND
	washed hands	25032	ND	ND
C81	none	3153	ND	ND
	none	1892	ND	ND
	none	n/a	0.282	ND
	washed hands	66327	0.2415	ND
	washed hands	113130	0.03535	0.06003
D02	none	n/a	ND	ND
	none	n/a	0.374	ND
	none	n/a	ND	ND
	none	10571.9	0.028	ND
	none	12717.5	ND	ND
	washed hands	16959	ND	ND
	washed hands	5289	ND	ND
H73	none	2245	ND	ND
	none	n/a	ND	ND
	none	n/a	0.78	ND
	washed hands	13357	ND	ND
	washed hands	23501	ND	ND
I66	none	1384	0.286	ND
	none	4945	1.24	ND
	none	n/a	1.11	ND
	washed hands	55895	ND	ND
J16	none	n/a	1.804	0.021
	none	n/a	1.262	ND
Y02	none	2742	0.058	ND
	none	2852	0.106	ND
	none	n/a	0.314	ND
	washed hands	24390	ND	ND
	washed hands	32499	ND	ND
K08	none	n/a	ND	ND
S07	none	n/a	ND	ND
