# Supplementary material for: Optical characterization of epidermal cells and their relationship to DNA recovery from touch samples
Source: F1000Res. 2015 Nov 26;4:1360. [Version 1] doi: 10.12688/f1000research.7385.1 (PMC4732551; doi:10.12688/f1000research.7385.1)
Supplement: Supplementary file 4 [file f1000research-4-7959-s0003.tgz]

Archive with 1 entries (1 files):
- a153e6cc-920c-4bda-90f4-9ed10c50be49.xlsx
