# Supplementary material for: Optical characterization of epidermal cells and their relationship to DNA recovery from touch samples
Source: F1000Res. 2015 Nov 26;4:1360. [Version 1] doi: 10.12688/f1000research.7385.1 (PMC4732551; doi:10.12688/f1000research.7385.1)
Supplement: Supplementary file 4 [file f1000research-4-7959-s0003.tgz › a153e6cc-920c-4bda-90f4-9ed10c50be49.xlsx]

## Sheet: Sheet1
Sample	Cell Count
	Unwashed	3 washes
E14	12613.4	17204.3		Samples correspond to individual donors. Replicate experiments using the same donors are designated by 'exp1' and 'exp2'.
E14	19541	15876.2		Each row within the same donor represents a replicate measurement of the same sample/cell solution.
E14	19995.3	18058.1
E14	18681.3	18027.2
E14	18399.5	17996.4
E15	109405	108562
E15	107233	62601.6
E15	60782.9	110600
E15	113755	97058.8
E15	128998	98957.3
D11 exp1	8823.53	3840.63
D11 exp1	8433.97	3285.97
D11 exp1	7892.71	3304.9
D11 exp1	6095.74	3172.63
D11 exp1	9194.95	1706.31
J16 exp1	8229.81	7647.96
J16 exp1	6926	6032.87
J16 exp1	8094.5	7208.24
J16 exp1	7186.43	6904.4
J16 exp1	8343.06	8433.97
D02 exp1	11299.6	3802.01
D02 exp1	10606.1	4054.05
D02 exp1	12060.4	2947.41
D02 exp1	13965.9	3003.53
D02 exp1	13694.3	3475.94
D02 exp2	126887	130941
D02 exp2	164592	121233
D02 exp2	165517	147889
D02 exp2	149734	141571
D02 exp2	141083	128147
D11 exp2	244118	208176
D11 exp2	215957	247030
D11 exp2	247030	215957
D11 exp2	279670	234091
D11 exp2	224725	244118
J16 exp2	205537	175904
J16 exp2	222727	178659
J16 exp2	197934	206410
J16 exp2	215018	181839
J16 exp2	179709	180769
